# Supplementary material for: The Epidemiology, Clinical, and Economic Burdens of Respiratory Syncytial Virus Infections Amongst Hospitalized Children Under 5 Years of Age in Jordan: A National Multi-Center Cross-Sectional Study
Source: Viruses. 2024 Nov 30;16(12):1867. doi: 10.3390/v16121867 (PMC11680125; doi:10.3390/v16121867)
Supplement: Supplementary file 1 [file viruses-16-01867-s001.zip]

Archive with 1 entries (1 files):
- viruses-3255125-supplementary.pdf
